# Supplementary material for: TrpM, a Small Protein Modulating Tryptophan Biosynthesis and Morpho-Physiological Differentiation in Streptomyces coelicolor A3(2)
Source: PLoS One. 2016 Sep 26;11(9):e0163422. doi: 10.1371/journal.pone.0163422 (PMC5036795; doi:10.1371/journal.pone.0163422)
Supplement: S1 Table — (XLSX) [file pone.0163422.s011.xlsx]

## Sheet: Foglio1
S1 Table. Differentially represented proteins revealed by the proteomic comparisons 2038KO MM vs WT MM and 2038KO MM vs 2038KO MM-Trp.
Spot1	Protein2	Acronim (sco ID)	KEGG ortology group3	Relative fold change 2038KO MM vs WT MM4	Relative fold change 2038KO MM vs 2038KO MM-Trp4	Metabolic pathways/Cellular processes3	Functional group3	Expression profile5	Protein accession6	Theorethical Mw (Da)7	Experimental Mw (Da)8	Theorethical pI7	Experimental pI8	Mascot score9	Protein coverage (%)9	emPAI10
137	Glutamate dehydrogenase	GdhA (SCO4683)	K00262	1.9	1.6	Alanine, aspartate and glutamate metabolism	Amino acid metabolism	II	tr|Q9L0F9|Q9L0F9_STRCO	49622	53000	5.24	5.2	900	46.2	2.69
10	Glutamine synthetase	GlnA (SCO2198)	K01915	1	1.5	Alanine, aspartate and glutamate metabolism	Amino acid metabolism	CI	sp|P15106|GLNA_STRCO	52592	60000	5.1	4.9	1378	59.4	7.71
112	Glutamine synthetase	GlnII (SCO2210)	K01915	2.1	1	Alanine, aspartate and glutamate metabolism	Amino acid metabolism	IC	tr|Q9X958|Q9X958_STRCO	37567	36000	4.65	4.1	1114	61.5	5.13
126	Glutamine synthetase	GlnII (SCO2210)	K01915	1.7	1	Alanine, aspartate and glutamate metabolism	Amino acid metabolism	IC	tr|Q9X958|Q9X958_STRCO	37567	39000	4.65	4.2	1379	71.7	13.48
119	Glutamine synthetase	SC1G2.03 (SCO2241)	K01915	1.9	1.5	Alanine, aspartate and glutamate metabolism	Amino acid metabolism	II	tr|Q9RDS6|Q9RDS6_STRCO	50635	47000	5.01	5.2	685	36.6	1.91
116	Seryl-tRNA synthetase	SerS (SCO3961)	K01875	2.6	2.2	Aminoacyl-tRNA biosynthesis	Amino acid metabolism	II	sp|Q9ZBX1|SYS_STRCO	47197	51000	5.39	5.7	746	33.6	1.91
34	Threonyl-tRNA synthetase	ThrS (SCO1531)	K01868	-1.5	1.5	Aminoacyl-tRNA biosynthesis	Amino acid metabolism	DI	sp|Q9L278|SYT_STRCO	74747	80000	5.31	5.5	1121	36	2.05
8	Tryptophanyl-tRNA synthetase 1	TrpS1 (SCO3334)	K01867	4	6.5	Aminoacyl-tRNA biosynthesis	Amino acid metabolism	II	sp|Q8CJX0|SYW1_STRCO	37009	35000	5.89	7.4	237	22.6	0.62
5	Tryptophanyl-tRNA synthetase 1	TrpS1 (SCO3334)	K01867	10.9	8.9	Aminoacyl-tRNA biosynthesis	Amino acid metabolism	II	sp|Q8CJX0|SYW1_STRCO	37009	35000	5.89	7.1	904	64	8.28
122	Putative aminotransferase	(SCO3622)	K15372	2.9	2	beta-Alanine metabolism	Amino acid metabolism	II	tr|Q9XAI0|Q9XAI0_STRCO	48611	51000	5.25	5.2	412	25.9	1.1
13	Putative branched chain amino acid transport ATP-binding protein	(SCO2012)	K01996	-1.6	1	Branched-chain amino acid transport system	Amino acid metabolism	DC	tr|Q9S2J1|Q9S2J1_STRCO	25577	25000	7.98	8.8	481	37.8	9.6
45	Putative thiosulfate sulfurtransferase	CysA (SCO4164)	K01011	1	-1.8	Cysteine and methionine metabolism	Amino acid metabolism	CD	tr|Q8CJU5|Q8CJU5_STRCO	31809	33000	4.74	4.2	371	27.4	1.45
77	Serine hydroxymethyltransferase 1	GlyA (SCO4837)	K00600	-2	-2.6	Glycine, serine and threonine metabolism	Amino acid metabolism	DD	tr|Q9KZA9|Q9KZA9_STRCO	51573	56000	5.6	6.1	1649	72.1	11.34
85	Serine hydroxymethyltransferase 1	GlyA (SCO4837)	K00600	-1.8	-2.3	Glycine, serine and threonine metabolism	Amino acid metabolism	DD	tr|Q9KZA9|Q9KZA9_STRCO	51573	57000	5.6	5.9	1021	44.9	2.28
90	Phosphoserine aminotransferase	SerC (SCO4366)	K00831	1.6	1	Glycine, serine and threonine metabolism	Amino acid metabolism	IC	tr|Q9F2Y1|Q9F2Y1_STRCO	38862	43000	5.55	5.7	463	32	1.29
28	Homoserine dehydrogenase	ThrA (SCO5354)	K00003	5.4	2.2	Glycine, serine and threonine metabolism	Amino acid metabolism	II	tr|Q9ADB4|Q9ADB4_STRCO	44233	51000	5.29	5.4	463	20.3	0.77
69	2,3,4,5-tetrahydropyridine-2,6-dicarboxylate N-succinyltransferase	(SCO1916)	K00674	1.7	1	Lysine biosynthesis	Amino acid metabolism	IC	sp|Q9X9V6|DAPD_STRCO	34025	35000	5.46	5.73	509	29.2	1.57
104	Chorismate synthase	AroF (SCO1496)	K01736	1	2	Phenylalanine, tyrosine and tryptophan biosynthesis	Amino acid metabolism	CI	sp|Q9KXQ4|AROC_STRCO	41609	48000	6.2	7.8	158	15.5	0.41
42	Secreted protein	AtrA (SCO5260)	K02030	2.4	-1.8	Polar amino acid transport system substrate-binding protein	Amino acid metabolism	ID	tr|Q9F3K5|Q9F3K5_STRCO	33539	31000	5.11	4.24	618	29.7	1.9
87	Probable cysteine desulfurase	(SCO1921)	K11717	-1.5	-2.3	Selenocompound metabolism	Amino acid metabolism	DD	sp|Q9XAD5|CSD_STRCO	46101	44000	5.13	5	751	34.4	2.22
14	Putative anthranilate synthase	TrpE1 (SCO2117)	K13063	2.5	2	Tryptophan biosynthesis	Amino acid metabolism	II	tr|Q9S2M6|Q9S2M6_STRCO	68201	770000	5.66	6.7	307	14.2	0.37
22	Putative anthranilate synthase	TrpE1 (SCO2117)	K13063	3.4	2.5	Tryptophan biosynthesis	Amino acid metabolism	II	tr|Q9S2M6|Q9S2M6_STRCO	68201	76000	5.66	6.6	1234	45.6	2.21
36	Catalase	KatA (SCO0379)	K03781.	1	-3.2	Tryptophan metabolism	Amino acid metabolism	CD	tr|Q9RJK9|Q9RJK9_STRCO	55139	60000	5.84	6	650	33.9	1.19
86	Catalase	KatA (SCO0379)	K03781	1	-1.9	Tryptophan metabolism	Amino acid metabolism	CD	tr|Q9RJK9|Q9RJK9_STRCO	55139	60000	5.84	6.1	892	34.1	2.7
51	Catalase	KatA (SCO0379)	K03781	1	-1.7	Tryptophan metabolism	Amino acid metabolism	CD	tr|Q9RJK9|Q9RJK9_STRCO	55139	60000	5.84	6.3	695	33.3	1.34
35	5-carboxymethyl-2-hydroxymuconate isomerase	HpaF (SCO2225)		2.4	1.6	Tyrosine metabolism	Amino acid metabolism	II	tr|Q9KZ12|Q9KZ12_STRCO	13019	14000	5.56	6	1300	37	2.34
142	Acetolactate synthase small subunit	IlvH (SCO5513)	K01653	1.6	-5.6	Valine, leucine and isoleucine biosynthesis	Amino acid metabolism	ID	tr|Q9Z566|Q9Z566_STRCO	19120	22000	8.04	8.86	506	54.6	2.62
19	3-isopropylmalate dehydrogenase	LeuB (SCO5522)	K00052	1	-1.6	Valine, leucine and isoleucine biosynthesis	Amino acid metabolism	CD	sp|O86504|LEU3_STRCO	36666	39000	5.02	4.7	967	48.1	4.81
103	3-isopropylmalate dehydrogenase	LeuB (SCO5522)	K00052	1	-1.6	Valine, leucine and isoleucine biosynthesis	Amino acid metabolism	CD	sp|O86504|LEU3_STRCO	36666	37000	5.02	4.5	146	8.9	0.22
60	3-isopropylmalate dehydratase small subunit	LeuD (SCO5554)	K01704	-1.8	-1.8	Valine, leucine and isoleucine biosynthesis	Amino acid metabolism	DD	sp|O86535|LEUD_STRCO	22199	25000	5.1	4.95	323	42.6	1.6
100	Fructose-bisphosphate aldolase	Fba (SCO3649)	K01624	2.4	1	Glycolysis / Gluconeogenesis	Carbon metabolism	IC	sp|Q9X8R6|ALF_STRCO	37018	34000	5.42	6	312	26.8	0.79
24	Glyceraldehyde-3-phosphate dehydrogenase	Gap1 (SCO1947)	K00134	-2.3	1	Glycolysis / Gluconeogenesis	Carbon metabolism	DC	sp|Q9Z518|G3P_STRCO	36417	16000	5.24	5.5	166	9.5	0.34
114	Glyceraldehyde-3-phosphate dehydrogenase	Gap1 (SCO1947)	K00134	1.7	1	Glycolysis / Gluconeogenesis	Carbon metabolism	IC	sp|Q9Z518|G3P_STRCO	36417	44000	5.24	4.2	706	36.3	2.25
67	Glyceraldehyde-3-phosphate dehydrogenase	Gap1 (SCO1947)	K00134	2.1	1.8	Glycolysis / Gluconeogenesis	Carbon metabolism	II	sp|Q9Z518|G3P_STRCO	36417	40000	5.24	5.47	916	55.1	5.47
2	Glyceraldehyde 3-phosphate dehydrogenase	Gap2 (SCO7511)	K00134	-2.6	1	Glycolysis / Gluconeogenesis	Carbon metabolism	DC	tr|Q93J08|Q93J08_STRCO	35003	37000	5.41	5.7	1181	59.6	10.64
4	Glucokinase	Glk (SCO2126)	K00845	-1.6	1.7	Glycolysis / Gluconeogenesis	Carbon metabolism	DI	sp|P0A4E1|GLK_STRCO	33326	34000	6.1	7.3	456	30.6	1.36
141	6-phosphofructokinase 3	PfkA3 (SCO1214)	K00850	1	1.5	Glycolysis / Gluconeogenesis	Carbon metabolism	CI	sp|Q9FC99|K6PF3_STRCO	36580	35000	5.68	6.36	1221	64.5	7.58
83	6-phosphogluconate dehydrogenase	PGD (SCO6658)	K00033	1	-2.1	Pentose phosphate pathway	Carbon metabolism	CD	tr|O88014|O88014_STRCO	31931	29000	5.21	5.2	266	23.2	0.95
30	Ribose-phosphate pyrophosphokinase	PrsA2 (SCO3123)	K00948	1	1.7	Pentose phosphate pathway	Carbon metabolism	CI	sp|Q9K3U0|KPRS_STRCO	35477	34000	6.01	7.3	657	30.9	2.35
58	Transketolase A	TktA (SCO1935)	K00615	1	-2.4	Pentose phosphate pathway	Carbon metabolism	CD	tr|Q9XAC1|Q9XAC1_STRCO	75085	83000	5.19	4.93	1141	41.6	2.34
32	Transketolase A	TktA1 (SCO1935)	K00615	1.5	2.2	Pentose phosphate pathway	Carbon metabolism	II	tr|Q9XAC1|Q9XAC1_STRCO	75085	82000	5.19	5.2	1911	55.8	7.35
21	Transketolase A	TktA1 (SCO1935)	K00615	1.5	2.5	Pentose phosphate pathway	Carbon metabolism	II	tr|Q9XAC1|Q9XAC1_STRCO	75085	82000	5.19	5.3	966	41	1.75
3	Citrate synthase	CitA (SCO2736)	K01647	-2.8	1	TCA cycle	Carbon metabolism	DC	tr|Q9R339|Q9R339_STRCO	47771	46000	5.68	6.5	1854	72.3	42.34
27	Citrate synthase	CitA (SCO2736)	K01647	-1.5	1	TCA cycle	Carbon metabolism	DC	tr|Q9R339|Q9R339_STRCO	47771	46000	5.68	6.7	836	39.6	2.6
37	Citrate synthase	CitA (SCO2736)	K01647	-2.3	1	TCA cycle	Carbon metabolism	DC	tr|Q9R339|Q9R339_STRCO	47771	47000	5.68	6.2	992	47.3	5.11
132	Isocitrate dehydrogenase	Idh (SCO7000)	K00031	1.5	1	TCA cycle	Carbon metabolism	IC	tr|Q9KZF3|Q9KZF3_STRCO	79585	83000	5.04	4.6	1779	50.2	3.29
62	Malate dehydrogenase	Mdh (SCO4827)	K00024	1	-1.8	TCA cycle	Carbon metabolism	CD	sp|Q9K3J3|MDH_STRCO	34679	35000	5	4.75	1589	79.6	23.54
57	Putative succinate dehydrogenase iron-sulfur subunit	SdhB (SCO4855)	K00240	1	1.5	TCA cycle	Carbon metabolism	CI	tr|Q9KZ91|Q9KZ91_STRCO	29853	30000	5.6	5.7	552	45.5	3.72
9	Succinyl-CoA ligase [ADP-forming] subunit alpha	SucD (SCO4809)	K01902	2.5	1	TCA cycle	Carbon metabolism	IC	tr|Q9KY55|Q9KY55_STRCO	30277	34000	5.5	6.1	998	60.2	17.91
26	Succinyl-CoA ligase [ADP-forming] subunit alpha	SucD (SCO4809)	K01902	-1.9	-1.9	TCA cycle	Carbon metabolism	DD	tr|Q9KY55|Q9KY55_STRCO	30277	26000	5.5	4.8	428	33.3	1.56
33	Putative electron transfer flavoprotein, alpha subunit	(SCO1081)	K03522	1.5	-1.6	Electron transport	Energy metabolism	ID	tr|Q9K418|Q9K418_STRCO	32293	34000	5.14	5	948	66.3	4.25
95	ATP synthase subunit alpha	AtpA (SCO5371)	K02111	1	1.6	Oxidative phosphorylation	Energy metabolism	CI	sp|Q9K4D5|ATPA_STRCO	57449	67000	4.98	4.65	1700	68.1	12.1
136	Bifunctional protein FolD	FolD (SCO4824)	K01491	1	1.7	Folic acid metabolism	Metabolism of cofactors and vitamin	CI	sp|Q9K3J6|FOLD_STRCO	30000	33000	5.91	7	848	66.5	8.57
130	Pyridoxal biosynthesis lyase pdxS	PdxS (SCO1523)	K06215	1	-1.8	Vitamin B6 metabolism	Metabolism of cofactors and vitamins	CD	sp|Q9L286|PDXS_STRCO	32296	33000	4.3	4.3	399	28.7	0.94
99	Pyridoxal biosynthesis lyase PdxS	PdxS (SCO1523)	K06215	-1.8	1	Vitamin B6 metabolism	Metabolism of cofactors and vitamins	DC	sp|Q9L286|PDXS_STRCO	32296	33000	5.15	4.6	707	36.6	2.02
64	Putative dehydratase	ActVI3 SCO5074)	K14627	3.6	-8.6	Actinorhodin polyketide biosynthesis	Morphological-physiological differentiation	ID	tr|Q9ADD7|Q9ADD7_STRCO	23234	22000	8.76	9.3	500	48.1	5.22
41	ActVA2 protein	ActVA2 (SCO5077)	K05558	1.7	-4.7	Actinorhodin polyketide biosynthesis	Morphological-physiological differentiation	ID	tr|Q93IZ3|Q93IZ3_STRCO	14413	14000	6.9	8.5	627	74.8	21.65
127	ORF2 protein	ActVI2 (SCO5073)	K00344	1.6	-3.5	Actinorhodin polyketide biosynthesis	Morphological-physiological differentiation	ID	tr|Q53927|Q53927_STRCO	34079	36000	6.01	7.3	341	35.3	2.17
7	ORF2 protein	ActVI2 (SCO5073)	K00344	2.6	2.3	Actinorhodin polyketide biosynthesis	Morphological-physiological differentiation	II	tr|Q53927|Q53927_STRCO	34079	35000	6.01	6.9	527	32.5	1.31
46	BldKD, putative ABC transporter intracellular ATPase subunit	BldKD (SCO5115)	K02031	1.5	1.8	Morphological differentiation	Morphological-physiological differentiation	II	tr|Q93IU0|Q93IU0_STRCO	38465	46000	6.21	7.3	575	32.6	2.05
43	Putative peptide transport system ATP-binding subunit	BldKE (SCO5116)	K02032	1.5	1.8	Morphological differentiation	Morphological-physiological differentiation	II	tr|Q8CJS2|Q8CJS2_STRCO	42048	49000	6.24	7.6	687	50.4	2.92
40	Transcriptional regulatory protein GlnR	GlnR (SCO4159)		1	1.8	Nitrogen metabolism	Morphological-physiological differentiation	CI	sp|Q05943|GLNR_STRCO	28983	30000	5.72	6.3	700	49.1	7.07
23	Nitrogen regulatory protein PII	GnlK (SCO5584)	K04751	1	-1.9	Nitrogen metabolism	Morphological-physiological differentiation	CD	tr|Q8CJR0|Q8CJR0_STRCO	12225	12000	5.9	7	180	26.8	1.32
80	Putative oligopeptide-binding lipoprotein	(SCO5477)		1	-2	Peptide/nickel transport	Morphological-physiological differentiation	CD	tr|O86572|O86572_STRCO	65445	74000	6.08	5.8	1825	59.3	9.73
97	Putative oligopeptide-binding lipoprotein	(SCO5477)		1	-1.5	Peptide/nickel transport	Morphological-physiological differentiation	CD	tr|O86572|O86572_STRCO	65445	74000	6.08	5.65	523	20.2	0.74
133	Putative oligopeptide-binding lipoprotein	(SCO5477)		4.8	1.8	Peptide/nickel transport	Morphological-physiological differentiation	II	tr|O86572|O86572_STRCO	65445	73000	6.08	6.4	174	6.5	0.18
6	Putative 3-oxoacyl-[acyl-carrier protein] reductase	CpkI (SCO6282)		-2.5	-2	Yellow-pigmented CPK polyketide biosynthesis	Morphological-physiological differentiation	DD	tr|Q93S07|Q93S07_STRCO	27414	27000	5.42	5	992	61.5	21.44
118	Putative 3-oxoacyl-[acyl-carrier protein] reductase	CpkI (SCO6282)		-2	-2	Yellow-pigmented CPK polyketide biosynthesis	Morphological-physiological differentiation	DD	tr|Q93S07|Q93S07_STRCO	27414	26000	5.42	5.3	546	43.4	3.16
12	Putative 3-oxoacyl-[acyl-carrier protein] reductase	CpkI (SCO6282)		-2.9	-1.8	Yellow-pigmented CPK polyketide biosynthesis	Morphological-physiological differentiation	DD	tr|Q93S07|Q93S07_STRCO	27414	26000	5.42	5.8	782	43.4	5.14
61	Putative 3-oxoacyl-[acyl-carrier protein] reductase	CpkI (SCO6282)		1.6	-1.7	Yellow-pigmented CPK polyketide biosynthesis	Morphological-physiological differentiation	ID	tr|Q93S07|Q93S07_STRCO	27414	28000	5.42	4.75	544	54.3	2.66
108	Putative 3-oxoacyl-[acyl-carrier protein] reductase	CpkI (SCO6282)		1	-1.7	Yellow-pigmented CPK polyketide biosynthesis	Morphological-physiological differentiation	CD	tr|Q93S07|Q93S07_STRCO	27414	25000	5.42	4.4	201	17.4	0.91
101	phosphoribosylformylglycinamidine synthase subunit PurS	PurS (SCO4077)	K01952	1	-1.9	Purine metabolism	Nucleotide metabolism	CD	tr|Q9RKK7|Q9RKK7_STRCO	9768	11000	4.52	3.9	292	55.6	6.96
110	N5-carboxyaminoimidazole ribonucleotide mutase	PurE (SCO3059)	K01588	1	-1.7	Purine ribonucleotide biosynthesis	Nucleotide metabolism	CD	tr|Q93J44|Q93J44_STRCO	18674	22000	5.33	5.6	478	55	4.43
1	Bifunctional purine biosynthesis protein PurH	PurH (SCO4814)	K00602	1.9	2.1	Purine ribonucleotide biosynthesis	Nucleotide metabolism	II	sp|Q9KY50|PUR9_STRCO	55351	66000	5.35	5.6	1553	60.4	8.77
105	CTP synthase	PyrG (SCO1776)	K01937	1	1.6	Pyrimidine metabolism	Nucleotide metabolism	CI	sp|Q9S224|PYRG_STRCO	60492	69000	5.9	7.1	571	21.9	0.71
68	Putative cellulose-binding protein	(SCO5396)		1	-3	Cellulose-binding protein	Other	CD	tr|Q9K4B5|Q9K4B5_STRCO	34585	30000	5.29	4.8	357	29.4	1.53
94	Putative cellulose-binding protein	(SCO5396)		1	-1.9	Cellulose-binding protein	Other	CD	tr|Q9K4B5|Q9K4B5_STRCO	34585	34000	5.29	5	816	61.3	5.41
120	Putative exonuclease	(SCO6341)	K01142	1.6	1.7	DNA - replication, repair	Other	II	tr|O86610|O86610_STRCO	28584	30000	5.3	5.4	475	52.1	2.06
131	Uracil-DNA glycosylase 2	Ung2 (SCO1343)	K03648	4.4	1.3	DNA - replication, repair	Other	II	sp|Q9K3Z0|UNG2_STRCO	25246	26000	5.52	6	215	31.3	1.33
84	Putative ABC transporter ATP-binding subunit	(SCO1798)	K02013	1	-1.5	Iron complex transport system ATP-binding protein	Other	CD	tr|Q9X9Z4|Q9X9Z4_STRCO	29100	29000	5.17	5	491	42.3	2.4
63	ABC transporter ATP-binding protein	MsiK (SCO4240)	K10243	-1.8	1.5	Multiple sugar transport system	Other	DI	tr|Q9L0Q1|Q9L0Q1_STRCO	40428	31000	5.79	8.5	412	18	1.22
76	Putative ATP/GTP binding protein	(SCO6531)	K04063	1	-2.1	Osmotic stress	Other	CD	tr|O86713|O86713_STRCO	14439	14000	5.02	4.7	317	43.3	3.22
72	Phage shock protein A	PspA (SCO2168)	K03969	-1.6	-1.7	Osmotic stress	Other	DD	tr|Q9S2R8|Q9S2R8_STRCO	28418	31000	5.25	5.9	1043	66.8	12.86
44	Putative uncharacterized protein	(SCO5745)	K12574	1	1.6	RNA degradation	Other	CI	tr|O86842|O86842_STRCO	61254	71000	6.06	7.4	483	21.4	0.7
54	Putative oxidoreductase	(SCO4352)		2.3	1.5	Detoxification	Oxidoreduction	II	tr|Q9F2Z5|Q9F2Z5_STRCO	36151	34000	5.38	5.7	973	48.8	9.74
11	Putative dehydrogenase	(SCO5262)		2.3	-1.6	Hypothetical protein	Oxidoreduction	ID	tr|Q9F3K3|Q9F3K3_STRCO	34145	35000	5.62	6.2	429	31.2	1.31
59	Proteasome accessory factor A	(SCO1647)	K13571	1	-1.6	Hypothetical protein	Protein metabolism	CD	tr|Q7AKQ3|Q7AKQ3_STRCO	56400	64000	5.42	6	793	35.8	1.61
79	Chaperone protein DnaK	DnaK (SCO3671)	K04043	1.5	1	Posttranslational modification, protein turnover, chaperones	Protein metabolism	IC	sp|Q05558|DNAK_STRCO	66287	76000	4.76	4.3	3127	72.2	44.54
139	Ribosome-recycling factor	Frr (SCO5627)	K02838	1	-1.9	Posttranslational modification, protein turnover, chaperones	Protein metabolism	CD	sp|O86770|RRF_STRCO	20774	24000	5.22	5	573	56.2	8.07
102	60 kDa chaperonin 2	GroEL (SCO4296)	K04077	1	-2.3	Posttranslational modification, protein turnover, chaperones	Protein metabolism	CD	sp|Q9KXU5|CH602_STRCO	56795	30000	4.79	4.2	947	21.1	2.14
125	60 kDa chaperonin 2	GroEL (SCO4296)	K04077	1	-1.6	Posttranslational modification, protein turnover, chaperones	Protein metabolism	CD	sp|Q9KXU5|CH602_STRCO	56795	27000	4.79	4.2	755	30.9	1.14
17	60 kDa chaperonin 2	GroEL (SCO4296)	K04077	3	-1.5	Posttranslational modification, protein turnover, chaperones	Protein metabolism	ID	sp|Q9KXU5|CH602_STRCO	56795	18000	4.79	5	1079	22.7	3.04
56	10 kDa chaperonin	GroES (SCO4761)	K04078	1.6	-2	Posttranslational modification, protein turnover, chaperones	Protein metabolism	ID	sp|P0A345|CH10_STRCO	10940	11000	4.65	4	274	56.9	3.71
18	Cold shock protein	ScoF2 (SCO4505)	K03704	1	-1.9	Posttranslational modification, protein turnover, chaperones	Protein metabolism	CD	tr|Q9L0T9|Q9L0T9_STRCO	7183	8000	4.75	4.2	312	80.6	5.19
70	Elongation factor Ts	Tsf (SCO5625)	K02357	1.6	1.5	Protein biosynthesis	Protein metabolism	II	sp|O31213|EFTS_STRCO	29944	35000	5.51	5.9	1080	67.6	16.34
29	Elongation factor Tu-1	Tuf (SCO4662)	K02358	-2.8	1	Protein biosynthesis	Protein metabolism	DC	sp|P40174|EFTU1_STRCO	43811	49000	5.01	4.4	1300	63.5	11.68
115	50S ribosomal protein L25	(SCO3124)	K02897	-1.7	-1.4	Protein synthesis	Protein metabolism	DD	sp|Q9K3T9|RL25_STRCO	20816	27000	4.72	4.3	275	28.8	2.26
31	50S ribosomal protein L3	RplC (SCO4702)	K02906	1.6	-1.9	Protein synthesis	Protein metabolism	ID	sp|Q9L0E0|RL3_STRCO	22812	27000	10.2	4.5	199	22.4	1.53
128	50S ribosomal protein L6	RplF (SCO4717)	K02933	-1.7	1	Protein synthesis	Protein metabolism	DC	sp|P46786|RL6_STRCO	19168	21000	9.85	9.3	222	30.2	1.08
143	50S ribosomal protein L6	RplF (SCO4717)	K02933	2.6	1.9	Protein synthesis	Protein metabolism	II	sp|P46786|RL6_STRCO	19168	21000	9.85	8.3	494	57
98	50S ribosomal protein L35	RpmI (SCO1599)	K02916	1.9	-1.5	Protein synthesis	Protein metabolism	ID	sp|O88059|RL35_STRCO	7018	9000	11.67	4.75	153	23.4	9.41
124	30S ribosomal protein S2	RpsB (SCO5624)	K02967	1.5	1	Protein synthesis	Protein metabolism	IC	gi|3192017|emb|CAA19416.1|	33628	40000	5.11	5	1764	81.6	44.8
117	30S ribosomal protein S17	RpsQ (SCO4711)	K02961	4.5	1	Protein synthesis	Protein metabolism	IC	sp|Q9L0D1|RS17_STRCO	10714	15000	9.91	9.7	401	82.1	22.55
53	Putative uncharacterized protein	(SCO6650)		2.6	1	Hypotethetical protein	Unknown	IC	tr|O86696|O86696_STRCO	14392	14000	5.41	5.65	357	73.5	4.37
50	Putative uncharacterized protein	(SCO0682)		-1.5	1	Hypotethetical protein	Unknown	DC	tr|Q9RK34|Q9RK34_STRCO	13484	12000	5.58	5.93	193	43.5	1.16
52	Putative uncharacterized protein	(SCO1453)		1.8	1	Hypotethetical protein	Unknown	IC	tr|Q9L106|Q9L106_STRCO	33384	31000	5.68	6.4	735	64.2	4.53
38	Putative conserved ATP/GTP-binding protein	CvnD12 (SCO2882)		2.1	1	Hypotethetical protein	Unknown	IC	tr|Q9KZR9|Q9KZR9_STRCO	19510	26000	5.04	4.65	250	36.3	1.05
129	Putative secreted protein	(SCO0888)		-1.9	-1.6	Hypotethetical protein	Unknown	DD	tr|Q9RD22|Q9RD22_STRCO	19495	22000	4.97	4.7	305	42.2	3.21
20	Putative uncharacterized protein SCO4687	(SCO4687)		1.8	1	Hypotethetical protein	Unknown	IC	tr|Q9L0F5|Q9L0F5_STRCO	12893	12000	5.14	4.9	636	92.4	23.7
73	Putative uncharacterized protein	(SCO0705)		1	-1.7	Hypothetical protein	Unknown	CD	tr|Q9L2K3|Q9L2K3_STRCO	30697	30000	4.96	4.64	596	59.6	3.02
39	Uncharacterized protein	(SCO1340)		1.5	-1.5	Hypothetical protein	Unknown	ID	tr|Q9K3Z3|Q9K3Z3_STRCO	19420	21000	5.27	5.2	327	35.9	1.06
55	Putative uncharacterized protein	(SCO4678)		2	-1.5	Hypothetical protein	Unknown	ID	tr|Q9L0G4|Q9L0G4_STRCO	31085	31000	5.45	6	233	22.3	0.99
107	Putative secreted protein	(SCO7657)		1	-2	Hypothetical protein	Unknown	CD	tr|Q9F3N0|Q9F3N0_STRCO	61916	24000	8.87	9.7	333	9.7	0.59
48	Uncharacterized protein	(SCO4199)		1	-2.7	Hypothetical protein	Unknown	CD	tr|Q9FCH0|Q9FCH0_STRCO	22794	25000	9.28	5.2	365	26.3	1.96
78	Uncharacterized protein	(SCO4199)		1	-1.7	Hypothetical protein	Unknown	CD	tr|Q9FCH0|Q9FCH0_STRCO	22794	26000	9.28	9.8	706	64.8	7.79
15	Putative uncharacterized protein	(SCO4687)		2.4	1	Hypothetical protein	Unknown	IC	tr|Q9L0F5|Q9L0F5_STRCO	12893	11000	5.14	5.3	359	61.3	3.97
20	Putative uncharacterized protein	(SCO4687)		1.8	1	Hypothetical protein	Unknown	IC	tr|Q9L0F5|Q9L0F5_STRCO	12893	12000	5.14	4.9	636	92.4	23.7
88	Putative lipoprotein	(SCO4884)	K07335	1	-1.6	Membrane protein	Unknown	CI	tr|Q9AK42|Q9AK42_STRCO	35743	32000	4.98	4.2	850	57.9	3.06
93	Putative transcriptional regulator	(SCO2140)		1	-2.1	Transcriptional regulator	Unknown	CD	tr|Q9X7Z9|Q9X7Z9_STRCO	10076	7000	4.66	4.3	260	39.8	4.34
1Referring to protein 2D-maps from proteomic analysis 2038KO MM vs WT MM and 2038KO MM vs 2038KO MM-Trp.
2According to BLAST analysis using KEGG database (http://www.genome.jp/tools/blast/).
3Based on predicted function by BLAST interrogation at the KEGG database (http://www.kegg.jp/kegg/kegg2.html).
4Values calculated as spot volume ratio as described in “2D-DIGE analysis” paragraph in "Methods" section using 2038KO cultivation as reference according to the corresponding dataset. Positive and negative values stand for up- and down-regulation in the respect of reference condition; 1 stands for not significant fold change.
5 I and D stand for Increased and Decreased abundance profile, respectively, and C stands for no significant quantitative changes in the respect of reference contition. The first and second position in the acronyms refer to “2038KO MM vs WT MM” and “2038KO MM vs 2038KO MM-Trp” comparisons, respectively
6Referring to gene product annotation at ExPASy database (http://www.expasy.org/).
7Predicted on the base of amino acid sequence.
8Calculated using ImageMaster 2D Platinum software using protein 2D-maps.
9Number of unique peptides identified, amino acid sequence coverage and protein identification score from MS results.
10Exponentially Modified Protein Abundance Index (emPAI) calculated only for TMS results.
