# Supplementary material for: TrpM, a Small Protein Modulating Tryptophan Biosynthesis and Morpho-Physiological Differentiation in Streptomyces coelicolor A3(2)
Source: PLoS One. 2016 Sep 26;11(9):e0163422. doi: 10.1371/journal.pone.0163422 (PMC5036795; doi:10.1371/journal.pone.0163422)
Supplement: S2 Table — (XLSX) [file pone.0163422.s012.xlsx]

## Sheet: Foglio1
S2 Table. MS parameters of 2D-map protein spots with a multiple protein identification.
Spot1	Proteins2	Accession3	Relative fold change 2038KO MM vs WT MM4	Relative fold change 2038KO MM vs 2038KO MM-Trp4	Matched peptides5	Sequence coverage5	Mascot Score5	EmPAI6
16	60 kDa chaperonin 1*	sp|P40171|CH601_STRCO	-2.5	1	14	30.5	699	1.42
	Elongation factor Tu-1	sp|P40174|EFTU1_STRCO			15	40.8	666	1.67
	Putative threonine synthase	tr|Q9KXU8|Q9KXU8_STRCO			10	29.9	618	1.2
	30S ribosomal protein S1*	tr|Q9S2K5|Q9S2K5_STRCO			14	28.5	610	1.34
47	ActVA 4 protein	tr|Q53906|Q53906_STRCO	3.7	-3.1	9	30.6	444	1.43
	Succinyl-CoA ligase [ADP-forming] subunit alpha	tr|Q9KY55|Q9KY55_STRCO			8	39.1	391	1.56
49	Inosine-5'-monophosphate dehydrogenase*	tr|Q9L0I7|Q9L0I7_STRCO	1	1.6	6	14.8	278	0.51
	Oligopeptide ABC transporter ATP-binding protein	tr|O86574|O86574_STRCO			4	17.5	208	0.42
65	Transcriptional regulatory protein AfsQ1 OS=Streptomyces coelicolor GN=afsQ1 PE=1 SV=2	sp|Q04942|AFSQ1_STRCO	-1.6	1	9	44.4	604	2.08
	Putative uncharacterized protein SCO6042 OS=Streptomyces coelicolor GN=SCO6042 PE=4 SV=1	tr|O69830|O69830_STRCO			12	44.4	498	2.55
66	6-phosphofructokinase 3	sp|Q9FC99|K6PF3_STRCO	-1.7	1	9	29.3	485	1.19
	Uroporphyrinogen decarboxylase	sp|O69861|DCUP_STRCO			9	35.8	422	0.93
71	ATP synthase subunit alpha OS=Streptomyces coelicolor GN=atpA PE=3 SV=1	sp|Q9K4D5|ATPA_STRCO	1	1.6	42	66.7	1761	7.45
	Probable D-3-phosphoglycerate dehydrogenase OS=Streptomyces coelicolor GN=SCO5515 PE=3 SV=1	tr|Q9Z564|Q9Z564_STRCO			49	52.6	1589	8.23
75	Polyribonucleotide nucleotidyltransferase	sp|Q8CJQ6|PNP_STRCO	1	-1.6	17	23	825	1.07
	Glucose-6-phosphate isomerase 1	sp|O88015|G6PI1_STRCO			16	33.1	700	1.31
89	Putative two-component system reponse regulator	tr|Q9KZ82|Q9KZ82_STRCO	1	-1.8	8	40.4	462	2.11
	Putative 3-oxoacyl-[acyl-carrier protein] reductase	tr|Q93S07|Q93S07_STRCO			9	34	427	1.82
	Putative ketoacyl reductase	sp|P16544|ACT3_STRCO			8	31.8	322	1.81
91	Putative secreted hydrolase OS=Streptomyces coelicolor GN=SCO1968 PE=4 SV=1	tr|Q93JJ3|Q93JJ3_STRCO	1	-2.6	6	31.5	339	0.98
	Ribonuclease 3 OS=Streptomyces coelicolor GN=rnc PE=3 SV=1	sp|Q9ZBQ7|RNC_STRCO			6	26.8	337	1.1
	Putative uncharacterized protein SCO0705 OS=Streptomyces coelicolor GN=SCO0705 PE=4 SV=1	tr|Q9L2K3|Q9L2K3_STRCO			9	30.5	300	1.84
92	Putative secreted protein OS=Streptomyces coelicolor GN=SCO1860 PE=4 SV=1	tr|Q93RW6|Q93RW6_STRCO	-1.6	-1.7	7	25.7	481	0.89
	Putative 3-oxoacyl-[acyl-carrier protein] reductase OS=Streptomyces coelicolor GN=SCO6282 PE=3 SV=1	tr|Q93S07|Q93S07_STRCO			6	34	347	1.18
106	Putative ketoacyl reductase OS=Streptomyces coelicolor GN=actIII PE=1 SV=1	sp|P16544|ACT3_STRCO	-1.6	-2.7	13	39.8	448	2.64
	Putative gntR-family transcriptional regulator OS=Streptomyces coelicolor GN=SCO7168 PE=4 SV=1	tr|Q9FBS4|Q9FBS4_STRCO			8	28.6	363	1.78
113	BldKB, putative ABC transport system lipoprotein	tr|Q93IU2|Q93IU2_STRCO	1	-1.5	43	63.7	1790	9.12
	Elongation factor Tu-1	sp|P40174|EFTU1_STRCO			33	76.3	1350	12.76
134	Pyridoxal biosynthesis lyase pdxS OS=Streptomyces coelicolor GN=pdxS PE=3 SV=1	sp|Q9L286|PDXS_STRCO	2.4	1.5	7	35.6	540	1.17
	Putative uncharacterized protein SCO2300 OS=Streptomyces coelicolor GN=SCO2300 PE=4 SV=1	tr|Q9L013|Q9L013_STRCO			9	51	509	2.09
135	60 kDa chaperonin 2	sp|Q9KXU5|CH602_STRCO	1.8	1	22	37	1300	2.34
	Putative cellulose-binding protein	tr|Q9K4B5|Q9K4B5_STRCO			10	39.4	526	1.81
138	Acetolactate synthase small subunit OS=Streptomyces coelicolor GN=SCO5513 PE=4 SV=1	tr|Q9Z566|Q9Z566_STRCO	1.8	-5.5	8	56.3	522	2.62
	30S ribosomal protein S9 OS=Streptomyces coelicolor GN=rpsI PE=3 SV=1	sp|Q53875|RS9_STRCO			4	25.9	159	1.12
1Referring to the corresponding protein 2D-maps
2According to BLAST analysis using KEGG database (http://www.genome.jp/tools/blast/).
3Referring to gene product annotation at ExPASy database (http://www.expasy.org/).
4Values calculated as spot volume ratio as described in “2D-DIGE analysis” paragraph in "Methods" section using 2038KO MM cultivation as reference according to the corresponding dataset. Positive and negative values stand for up- and down-regulation in the respect of reference condition.
5Number of unique peptides identified, amino acid sequence coverage and protein identification score from MS results.
6Exponentially Modified Protein Abundance Index (emPAI) calculated only for TMS results.
