# Supplementary material for: TrpM, a Small Protein Modulating Tryptophan Biosynthesis and Morpho-Physiological Differentiation in Streptomyces coelicolor A3(2)
Source: PLoS One. 2016 Sep 26;11(9):e0163422. doi: 10.1371/journal.pone.0163422 (PMC5036795; doi:10.1371/journal.pone.0163422)
Supplement: S3 Table — (XLSX) [file pone.0163422.s013.xlsx]

## Sheet: Foglio1
S3 Table. List of plasmids used in this study.
Plasmids	Characteristics	Reference
pKC1132	E. coli-Streptomyces shuttle vector	[6]
pKC796Hyg	Suicide vector for Streptomyces, Hygr	[32]
pGEM-T Easy	High-copy TA cloning vector, Ampr	Promega
pRSETB	E. coli IPTG inducibile expression vector; Ampr	Invitrogen
pRSETB::SCO2038	pRSETB vector carrying SCO2038 gene from S. coelicolor	This work
pKNT25	BACTH vector containing multiple cloning site at N-terminal of T25 subunit, Kanar	Euromedex
pKT25	BACTH vector containing multiple cloning site at C-terminal of T25 subunit, Kanar	Euromedex
pUT18	BACTH vector containing multiple cloning site at N-terminal of T18 subunit Ampr	Euromedex
pUT18C	BACTH vector containing multiple cloning site at C-terminal of T18 subunit, Ampr	Euromedex
pKT25-zip	BACTH vector in which leucine zipper of GCN4 is fused in frame to the T25 fragment, Kanar	Euromedex
pUT18C-zip	BACTH vector in which leucine zipper of GCN4 is fused in frame to the T18 fragment, Ampr	Euromedex
pKNT25::SCO2038	BACTH vector in which SCO2038 is fused in frame to the N-terminal of T25 fragment, Kanar	This work
pKT25::SCO2038	BACTH vector in which SCO2038 is fused in frame to the C-terminal of T25 fragment, Kanar	This work
pKNT::SCO2179	BACTH vector in which SCO2179 is fused in frame to the N-terminal of T25 fragment, Kanar	This work
pUT18::SCO2179	BACTH vector in which SCO2179 is fused in frame to the N-terminal of T18 fragment, Ampr	This work
pUT18C::SCO2179	BACTH vector in which SCO2179 is fused in frame to the C-terminal of T18 fragment, Ampr	This work
pUT18C::SCO2038	BACTH vector in which SCO2038 is fused in frame to the C-terminal of T18 fragment, Ampr	This work
