# Supplementary material for: TrpM, a Small Protein Modulating Tryptophan Biosynthesis and Morpho-Physiological Differentiation in Streptomyces coelicolor A3(2)
Source: PLoS One. 2016 Sep 26;11(9):e0163422. doi: 10.1371/journal.pone.0163422 (PMC5036795; doi:10.1371/journal.pone.0163422)
Supplement: S4 Table — (XLSX) [file pone.0163422.s014.xlsx]

## Sheet: Foglio1
S4 Table. List of strains used in this study.
Streptomyces coelicolor strains	Genotype/Characteristics	Reference
M145	SCP1- , SCP2-	[6]
2038KO	SCO2038 deletion mutant	This work
Escherichia coli strains
BL21(DE3)pLysS	F- ompT hsdSB (rB- mB-) gal dcm (DE3) pLysS (CamR)	Invitrogen
BL21(DE3)pLysS pRSETB	BL21(DE3)pLysS trasformed with pRSETB vector	This study
BL21(DE3)pLysS pRSETB::SCO2038	BL21(DE3)pLysS trasformed with pRSETB::SCO2038 recombinant vector	This study
ET12567 (pUZ8002)	dam13::Tn9 dcm6 hsdM hsdR recF143 16 zjj201::Tn10 galK2galT22 ara14 lacY1 xyl5 leuB6 thi1 tonA31 rpsL136 hisG4 tsx78mtli glnV44, containing the non-transmissible oriT mobilizing plasmid, pUZ8002	[31]
DH10B	F- mcrA Δ(mrr-hsdRMS-mcrBC) φ80lacZΔM15 ΔlacX74 recA1 endA1 araD139 Δ(ara, leu)7697 galU galK λ- rpsL nupG	Invitrogen
DHM1	F-, cya-854, recA1, endA1, gyrA96 (Nalr), thi1, hsdR17, spoT1, rfbD1, glnV44(AS)	Euromedex
DHM1 pKNT25::SCO2038	DHM1trasformed with pKNT25::SCO2038 recombinant vector	This study
DHM1 pKT25::SCO2038	DHM1trasformed with pKT25::SCO2038 recombinant vector	This study
DHM1 pUT18::SCO2179	DHM1trasformed with pUT18::SCO2179 recombinant vector	This study
DHM1 pUT18C::SCO2179	DHM1trasformed with pUT18C::SCO2179 recombinant vector	This study
DHM1 pKT25-zip	DHM1trasformed with pKT25-zip recombinant vector	This study
DHM1 pUT18C-zip	DHM1trasformed with pUT18C-zip recombinant vector	This study
DHM1 pUT18C, pKT25	DHM1 co-trasformed with pUT18C, pKT25 recombinant vectors	This study
DHM1 pUT18::SCO2179, pKT25::SCO2038	DHM1co-trasformed with pUT18::SCO2179 and pKT25::SCO2038 recombinant vectors	This study
DHM1 pUT18::SCO2179, pKNT25::SCO2038	DHM1 co-trasformed with pUT18::SCO2179 and pKNT25::SCO2038 recombinant vectors	This study
DHM1 pUT18C::SCO2179, pKT25::SCO2038	DHM1 co-trasformed with pUT18C::SCO2179 and pKT25::SCO2038 recombinant vectors	This study
DHM1 pUT18C::SCO2179, pKNT25::SCO2038	DHM1 co-trasformed with pUT18C::SCO2179 and pKNT25::SCO2038 recombinant vectors	This study
DHM1 pUT18::SCO2179, pKNT25::SCO2179	DHM1 co-trasformed with pUT18::SCO2179 and pKNT25::SCO2179 recombinant vectors to test self interaction capability	This study
DHM1 pUT18C::SCO2179, pKNT25::SCO2179	DHM1 co-trasformed with pUT18C::SCO2179 and pKNT25::SCO2179 recombinant vectors to test self interaction capability	This study
DHM1 pUT18C::SCO2038, pKT25::SCO2038	DHM1 co-trasformed with pUT18C::SCO2038 and pKT25::SCO2038 recombinant vectors to test self interaction capability	This study
DHM1 pUT18C::SCO2038, pKNT25::SCO2038	DHM1 co-trasformed with pUT18C::SCO2038 and pKNT25::SCO2038 recombinant vectors to test self interaction capability	This study
