# Supplementary material for: TrpM, a Small Protein Modulating Tryptophan Biosynthesis and Morpho-Physiological Differentiation in Streptomyces coelicolor A3(2)
Source: PLoS One. 2016 Sep 26;11(9):e0163422. doi: 10.1371/journal.pone.0163422 (PMC5036795; doi:10.1371/journal.pone.0163422)
Supplement: S5 Table — (XLSX) [file pone.0163422.s015.xlsx]

## Sheet: Foglio1
S5 Table. List of antibiotics and concentration thereof used in this study.
Name	Stock concentration	Working concentration
Ampicillin	100 mg ml-1 in H2O	100 μg ml-1
Kanamycin	50 mg ml-1 in H2O	50 μg ml-1
Streptomycin	100 mg ml-1 in H2O	100 μg ml-1
Nalidixic acid	30 mg ml-1 in ethanol	30 μg ml-1
Apramycin	50 mg ml-1 in H2O	25-50 μg ml-1
5-Bromo-4-chloro-3-indolyl-β-D-galactopyranoside	20 mg ml-1	40 μg ml-1
Isopropyl -D-thiogalactopyranoside	100 mM	0.5 mM
