# Supplementary material for: TrpM, a Small Protein Modulating Tryptophan Biosynthesis and Morpho-Physiological Differentiation in Streptomyces coelicolor A3(2)
Source: PLoS One. 2016 Sep 26;11(9):e0163422. doi: 10.1371/journal.pone.0163422 (PMC5036795; doi:10.1371/journal.pone.0163422)
Supplement: S6 Table — (XLSX) [file pone.0163422.s016.xlsx]

## Sheet: Foglio1
S6 Table. List of primers used in this study.
Primers used for mutagenesis and complementation	Sequence
SCO2038redirect Fw	5’-CCACGGCCGGAGCTGACCCCCGGTAGGCTGTCTCCCAT GATTCCGGGGATCCGTCGACC-3’
SCO2038redirect Rev	5’-TGCGGCTGCTGCCGCACACACGACGGAGTCGCAATTCA TGTAGGCTGGAGCTGCTTC-3’
SCO2038comp Fw	5’-AAAGGATCCCCGGCCCTGGAGTCGCTGATC-3’
SCO2038comp Rev	5’-AAAGGATCCGGCCGAGCACGTTGTTGATCTTGT-3’
Primers used to clone SCO2038 into expression vectors	Sequence
SCO2038 Fw BamHI	5’-AAAGGATCCTATGACGCTCCCGCTCGTCC-3’
SCO2038 Rev HindIII	5’-TTTTTCGAAAGTATGTCGGGGCGCGGGGA-3’
Primers used for bacterial adenylatecyclase two hybrid assay	Sequence
SCO2179 Fw pUT18 HindIII	5’-AAAAAAAAGCTTCGTGACTGCTCTCACTCTC-3’
SCO2179 Rev pUT18 BamHI	5’-CGGATCCTCTAGCCCAGCTCAC-3’
SCO2179 Fw pUT18C PstI	5’-AAAAAACTGCAGCCGTGACTGCTCTCACT-3’
SCO2179 Rev pUT18C SacI	5’-AAAGAGCTCAACTAGCCCAGCTCACC-3’
SCO2038 Fw pKT25 PstI	5’-AAAAAACTGCAGCCATGACGCTCCCGCTC-3’
SCO2038 Rev pKT25 BamHI	5’-AAAGGATCCTCAATACAGCCCCGC-3’
SCO2038 Fw pKNT25 HindIII	5’-AAAAAAAAGCTTCATGACGCTCCCGCTCGTC-3’
SCO2038 Rev pKNT25 BamHI	5’-AAAGGATCCTCAATACAGCCCCGC-3’
primers used for qRT-PCR analysis	Sequence
glyA Fw	5’-CGGCAAGATGTTCGACCAG-3’
glyA Rev	5’-GCATGATCCGGAAGTTCACC-3’
SCO2179 Fw	5’-CGCCCAGGCCGTGGACA-3’
SCO2179 Rev	5’-CCACGACGACGGGAGCCT-3’
trpA Fw	5'-TCCGCGAGGCACACGAGGC-3
trpA Rev	5'-CGGGCAGGTCGGGCAGGAT-3'
trpB Fw	5'-GCGCGAGGACCTGAACCACAC-3'
trpB Rev	5'-GGCGGCGGGTGTCGATCT-3′
